# Supplementary material for: Prognostic model for psychological outcomes in ambulatory surgery patients: A prospective study using a structural equation modeling framework
Source: PLoS One. 2018 Apr 11;13(4):e0193441. doi: 10.1371/journal.pone.0193441 (PMC5894974; doi:10.1371/journal.pone.0193441)
Supplement: S1 Data — (XLSX) [file pone.0193441.s001.xlsx]

## Sheet: Minimal data set
Code	Age	preHR	Gender	Child	Religion	Work	Educ	stais1	stait1	zavs1	zavt1	mvi1	hada1	hadd1	rses1	gses1	stais3	stait3	zavs3	zavt3	mvi3	hada3	hadd3	Mari	Nat	BMI
0	23.3576	72	1	0	0	0	2	37	29	10	14	27	3	0	37	33	23	22	10	14	27	0	0	1	1	25.5593
1	51.6562	65	1	1	0	0	1	41	58	10	27	72	9	9	23	32	57	68	30	26	83	11	19	0	1	21.1463
1	37.2744	71	1	1	1	1	1	42	22	10	10	32	2	1	40	38	37	21	10	11	80	4	8	1	1	22.3863
0	17.9943	84	0	0	0	1	0	42	42	13	12	30	8	4	31	36	30	38	10	13	32	8	4	0	1	19.1598
0	63.867	71	1	0	1	0	2	32	35	11	14	38	4	4	29	26	30	28	10	13	42	2	2	1	1	22.0317
0	36.4637	94	1	0	1	1	1	44	32	10	10	57	6	2	31	26	36	35	11	10	58	5	1	0	1	26.9274
0	42.7254	57	1	1	0	1	1	48	34	10	10	41	4	5	31	35	41	35	10	11	66	3	3	1	1	39.1434
1	18.5392	73	0	0	0	1	1	35	23	10	11	36	2	1	36	29	20	20	10	12	31	3	0	0	1	20.2845
1	25.9668	54	1	0	1	1	1	47	31	10	12	23	2	0	39	30								0	1	25.5102
1	43.2316	64	0	1	0	1	1	34	37	10	14	47	4	7	30	26	39	33	10	12	70	5	9	1	1	28.9262
0	25.0332	87	1	0	0	1	0	46	37	10	13	43	3	3	30	31	25	20	10	13	36	0	0	1	1	26.7755
1	30.4705	66	0	0	0	1	2	28	27	10	13	42	1	3	37	37	25	25	10	10	45	2	2	0	1	22.9328
0	35.8014	51	0	1	0	1	2	31	31	10	10	45	3	0	39	30	34	29	10	11	22	0	0	1	1	28.6339
1	58.9416	60	1	1	0	1	1	20	27	10	10	26	1	0	40	36	20	22	10	10	66	0	1	1	1	31.0979
0	45.5509	72	1	1	0	1	0	43	28	10	10	28	2	2	32	31	25	25	10	12	43	1	1	1	1	23.3234
1	33.7891	76	0	1	0	1	1	40	36	10	17	41	8	3	35	34	20	29	10	12	39	4	1	1	1	21.3068
1	33.6168	44	1	0	0	1	2	50	49	10	19	37	3	3	35	27	25	38	10	22	33	2	5	0	0	25.0593
0	29.0714	60	0	0	0	1	0	41	31	10	10	29	6	4	30	27	26	26	10	10	42	2	4	1	1	27.6134
0	60.0694	67	1	1	1	0	1	41	29	10	15	56	5	1	38	33	34	25	11	12	66	3	4	1	1	31.1614
0	44.272	95	0	0	0	1	1	63	45	10	16	56	11	2	30	26	34	37	10	17	62	6	3	0	1	30.2469
0	36.0561	77	1	0	0	1	1	40	36	10	12	74	5	3	28	30	43	31	10	16	80	9	5	1	1	31.8878
1	26.0385	88	0	0	0	1	1	25	24	10	12	26	2	2	35	39	23	22	10	10	27	0	1	0	1	25.7371
0	28.2666	62	1	0	0	1	1	32	22	10	11	26	2	1	38	34	20	20	10	10	20	0	0	1	1	22.571
0	71.3659	68	0	1	1	0	1	26	22	10	11	23	5	0	40	40	21	20	11	10	40	1	3	1	1	27.7634
1	54.7829	71	1	1	0	1	1	37	20	10	10	22	1	0	36	37								1	1	23.5294
1	38.2107	71	0	1	0	1	1	44	35	10	15	36	9	4	30	36								1	1	26.5118
1	31.6669	55	1	0	0	1	1	44	41	11	12	40	3	1	32	31	33	35	11	12	83	5	2	1	1	20.9024
0	59.2453	60	0	1	1	1	1	25	28	10	13	27	1	1	37	39	27	30	10	18	37	0	3	1	1	26.0146
0	28.6556	73	0	0	1	1	2	34	26	10	12	33	2	0	34	29	23	23	10	11	29	0	0	1	1	24.2322
1	18.7826	116	1	0	0	0	1	44	37	10	10	48	5	5	31	29	35	27	10	10	70	4	0	0	1	21.875
1	41.674	86	1	0	0	1	1	38	25	10	11	33	4	1	32	30	22	23	10	10	26	0	3	0	1	18.7328
0	25.0962	81	1	0	0	1	0	47	49	27	28	45	7	2	22	37	48	50	20	20	45	9	5	0	0	19.6052
1	39.8947	73	1	1	0	1	1	34	33	10	17	41	3	2	33	31								1	1	35.5639
0	56.8033	54	0	0	0	1	1	20	25	10	11	20	0	0	40	37	20	20	10	10	22	0	0	1	1	24.2202
1	74.75	85	0	1	0	0	1	41	38	10	12	44	7	4	34	28	38	41	10	14	40	6	3	0	1	26.7949
1	43.3604	62	0	1	0	1	1	27	29	10	11	35	0	1	35	39	27	24	10	12	61	1	2	1	1	24.2418
1	57.8929	64	0	0	0	1	0	39	34	10	13	63	2	7	32	26	30	28	10	13	62	1	7	1	1	26.2507
0	61.8768	69	0	1	1	0	1	22	25	12	11	29	3	2	38	37	31	29	10	12	34	3	2	1	1	23.8884
0	30.4104	127	1	0	0	1	1	54	31	10	12	45	7	0	38	33	23	28	10	13	51	1	1	0	1	19.6052
1	56.6856	50	0	1	1	1	1	41	20	10	10	23	2	1	35	34	23	26	10	12	46	1	0	1	1	29.2633
1	68.0643	92	1	1	1	0	1	43	41	10	11	29	7	1	33	26	42	45	10	13	26	4	1	0	1	22.6562
0	28.3707	66	1	0	0	1	1	45	39	10	19	42	3	6	31	36	30	31	10	11	20	0	0	0	1	28.7105
0	56.0425	56	0	1	0	1	1	29	21	10	10	21	0	0	38	40	20	21	10	10	57	0	0	1	1	26.8274
0	30.0544	103	1	0	0	1	1	55	35	10	10	45	7	4	34	33	29	32	10	11	49	4	2	1	1	22.7204
0	49.4685	88	0	1	1	1	1	22	21	10	13	31	0	4	39	35	20	21	10	14	45	0	0	1	1	25.7552
1	51.9901	65	1	1	1	1	1	28	25	10	17	27	4	0	39	33	23	25	10	14	45	0	0	1	1	23.3844
0	29.0305	65	0	0	0	1	2	34	32	10	10	31	1	0	34	28	24	32	10	10	59	0	1	0	1	23.9133
1	18.0492	77	1	0	0	0	1	49	29	10	28	57	1	0	38	29	33	27	10	19	30	4	0	0	1	18.4425
0	26.4189	89	1	0	0	1	1	47	27	10	10	29	5	0	39	40	24	23	10	10	46	0	0	0	1	24.6097
0	35.6561	74	1	1	0	1	1	35	38	10	10	48	6	5	30	29	47	31	10	10	60	0	0	0	1	23.03
1	29.5701	90	0	1	1	1	1	46	35	10	14	29	12	4	36	36	48	42	12	17	68	9	4	1	1	24.8356
0	30.9497	80	1	0	0	0	0	64	54	10	10	55	15	5	24	33	37	47	11	18	39	4	3	0	1	23.9361
0	19.3632	87	0	0	1	1	1	32	29	10	15	46	6	0	37	30	24	28	10	12	38	0	3	1	1	27.4286
1	45.7043	70	1	0	1	1	1	32	34	10	15	31	3	2	33	27	25	34	10	19	39	3	2	0	1	20.5151
0	48.5348	92	0	0	0	1	0	27	30	10	10	22	4	0	31	35	21	24	10	11	20	0	0	0	1	24.3911
1	19.7985	93	1	0	0	1	1	44	39	10	12	61	7	3	30	34	38	38	10	11	56	6	5	0	1	24.6904
1	47.0238	88	1	1	1	1	1	50	36	10	10	31	5	1	30	31	33	23	10	13	32	3	1	1	1	28.7317
0	74.3312	79	0	1	1	0	2	35	32	10	17	28	7	3	30	33	30	32	10	20	35	2	2	1	1	24.7721
1	53.4937	56	0	1	1	1	1	46	48	10	16	35	5	2	33	33	35	34	10	12	53	3	4	1	1	24.5351
1	28.3575	67	1	1	0	1	1	41	35	10	10	56	6	2	37	30	30	30	10	10	49	7	0	0	1	19.6072
0	29.7395	84	0	1	0	1	2	36	29	10	13	42	3	0	38	31	22	21	10	10	34	0	1	1	1	25.3815
1	24.0119	74	0	0	0	1	1	36	30	10	12	29	2	4	39	34	29	24	10	10	39	1	2	1	1	22.7833
0	72.0721	64	0	1	1	0	1	35	37	10	14	48	5	5	29	29	33	34	11	15	58	3	4	1	1	21.8871
1	39.8395	72	0	0	1	0	1	32	35	10	12	61	4	1	35	28	43	41	10	13	58	3	1	0	1	25.2493
1	33.871	76	1	0	1	1	1	42	47	10	18	59	7	6	32	25	32	39	10	16	62	4	3	0	1	17.2248
0	34.5282	79	0	0	0	1	2	51	29	10	10	53	9	7	40	32	27	22	14	10	59	3	0	1	1	20.898
0	38.4216	60	0	1	0	1	1	29	31	10	12	30	3	3	35	32	21	25	10	10	46	3	1	1	1	21.276
1	27.4069	78	1	0	1	0	1	49	57	10	22	63	14	4	26	24	60	64	31	27	59	16	8	1	1	23.7253
1	27.6397	81	1	1	0	0	0	38	30	10	21	46	7	6	29	23	25	24	10	21	36	1	2	1	1	26.6389
0	41.8027	80	1	1	0	1	1	48	30	10	13	46	7	2	39	30	29	23	10	13	48	0	3	1	1	20.5499
1	34.0462	51	1	1	0	0	1	44	33	10	19	62	3	2	31	28								1	1	27.6361
0	35.9271	60	0	0	0	1	2	43	33	10	10	28	7	5	35	36	40	33	10	11	57	3	4	0	1	28.7274
1	39.3415	87	1	1	0	1	1	34	45	10	16	41	5	2	29	39	26	35	10	13	22	2	1	1	1	32.6531
1	27.2672	85	0	0	0	1	0	47	49	10	27	58	7	3	33	32	45	43	10	26	58	5	3	0	1	23.6614
0	58.9334	61	0	1	0	0	1	49	37	11	10	27	6	5	23	28	30	35	10	11	30	2	2	1	1	27.6817
0	22.2108	88	1	0	0	1	2	56	23	10	10	42	4	1	40	30	33	20	10	10	71	0	0	0	1	21.4844
0	26.0818	72	1	0	0	1	2	34	33	10	13	48	3	1	33	31	32	31	10	13	55	1	1	0	1	20.6193
1	23.2509	95	1	0	0	1	1	35	35	10	17	38	6	3	36	30	30	33	10	13	63	4	3	0	1	22.2753
1	53.3595	53	0	1	1	1	1	28	30	10	14	43	1	3	34	36	26	24	10	11	47	0	3	1	1	28.4011
0	59.7655	83	1	1	1	1	1	36	26	10	11	24	4	1	33	31	20	27	10	12	56	0	1	0	1	25.4581
0	39.7874	78	1	0	0	1	0	49	41	10	17	38	8	1	28	27	31	38	10	17	53	4	1	1	1	23.3844
1	28.598	72	0	0	0	1	1	28	30	10	12	41	5	3	35	31	20	20	10	12	38	0	2	1	1	19.7531
1	37.5506	70	1	0	0	1	1	29	38	10	13	40	3	0	35	32	39	38	10	16	41	4	0	1	1	24.4898
0	30.5363	70	1	0	0	1	1	39	24	10	15	28	4	0	37	29	21	21	10	12	38	0	1	1	1	21.7079
0	30.3858	85	1	0	0	1	1	58	39	10	11	41	10	4	35	30	23	32	10	10	29	1	0	1	1	26.4463
1	29.6357	65	1	0	1	1	1	32	32	10	14	36	4	3	33	30	34	27	10	13	33	1	0	1	1	22.0386
0	49.0688	106	0	1	1	1	0	65	32	10	11	47	11	5	38	30	43	33	10	11	57	3	1	1	1	30.0266
1	25.4824	90	0	0	1	1	1	36	40	10	14	47	4	5	31	30	29	32	10	12	46	1	2	0	0	24.7721
0	56.8746	93	1	0	0	0	0	49	47	10	10	45	6	2	30	30	49	34	11	13	63	5	4	0	1	18.2469
1	62.1367	67	0	1	0	1	1	25	24	10	10	54	1	4	34	31	22	22	10	10	44	0	3	1	0	29.7004
1	45.7098	83	0	0	0	1	1	30	28	10	10	33	2	0	37	30	31	23	10	11	29	3	2	1	1	24.8792
0	41.0255	94	0	0	0	1	1	42	43	10	12	45	7	4	37	39	28	33	10	14	46	3	0	0	1	41.6616
0	19.3685	71	1	0	0	0	1	35	34	10	17	39	4	0	28	28	20	26	10	18	24	1	0	0	1	26.2346
1	52.294	59	1	1	0	0	1	47	43	10	16	56	5	2	38	35	43	44	12	14	64	9	7	0	1	27.7551
0	28.9019	55	1	0	0	1	1	34	42	10	16	55	6	6	31	33	31	36	10	12	51	7	4	0	1	27.9155
0	37.9452	87	0	1	0	1	1	37	26	10	12	28	3	2	39	33	22	21	10	11	29	0	1	1	1	23.9484
0	55.7655	92	1	0	0	0	1	31	36	10	13	37	3	2	37	32	23	33	10	14	48	1	3	0	1	22.6562
1	23.1962	85	1	0	0	1	1	43	31	10	15	63	5	2	30	30	30	31	10	13	60	0	1	1	1	29.0606
0	49.4248	109	0	1	0	1	1	37	29	10	10	42	3	4	34	34	26	24	10	10	34	0	3	1	1	28.3737
0	39.4073	60	0	0	1	1	2	42	25	10	12	24	2	2	39	36	21	20	10	11	33	2	2	0	0	24.3072
1	46.4924	66	0	1	0	1	1	38	28	10	10	38	4	3	30	33	21	21	10	10	29	2	0	0	1	20.8756
1	26.5801	56	0	0	0	1	0	38	31	10	20	28	3	3	34	28	35	30	10	21	38	0	1	0	1	29.0859
1	28.8719	68	0	0	1	1	1	39	33	10	13	33	2	2	35	34	24	21	10	16	28	0	0	1	0	33.2085
0	42.7087	50	0	1	0	1	0	37	33	10	12	34	2	4	32	28	33	34	12	13	46	2	3	1	1	23.2438
1	22.0655	68	1	0	1	1	2	21	29	10	14	38	5	0	33	34	29	33	10	13	77	6	0	0	1	22.7732
1	43.4945	52	0	1	1	1	1	20	27	10	10	22	3	0	34	27	20	26	10	10	24	0	0	1	1	26.237
0	43.4866	48	0	1	0	1	1	53	38	10	10	31	9	3	34	30	28	39	10	10	36	2	0	0	1	28.3419
0	32.1601	57	0	0	0	0	2	23	26	10	10	31	3	0	39	37	21	22	11	11	33	3	1	0	1	23.9771
1	45.1706	71	0	1	0	1	1	34	30	10	10	68	3	1	33	38	38	27	10	12	73	2	3	1	1	24.9566
0	35.9299	63	1	1	1	0	1	60	55	10	17	48	11	11	23	32	54	58	18	25	52	9	0	0	0	29.3848
1	31.7329	57	1	0	0	1	2	37	30	10	15	41	5	0	33	36	25	25	10	12	37	1	0	1	1	27.3982
1	50.701	50	0	1	1	1	1	36	43	10	25	43	5	9	34	27	50	41	11	17	72	6	11	1	1	26.1224
1	41.2772	70	1	1	1	1	2	37	27	10	15	38	7	5	39	27	38	27	10	12	43	3	5	1	1	21.3039
1	27.418	67	1	0	0	1	1	36	36	10	19	45	5	1	36	32	36	33	10	10	72	4	1	1	1	21.0772
0	36.7593	67	1	1	0	1	2	29	28	10	10	57	3	3	40	35	23	23	10	11	43	1	0	1	1	23.1206
1	29.2578	78	0	0	0	1	1	68	38	19	20	39	7	1	34	26	32	35	10	10	49	5	2	1	1	27.8286
0	29.1842	60	0	0	0	1	1	43	38	20	11	42	8	1	34	40	40	31	11	10	59	4	4	1	1	23.3747
0	40.4914	84	0	0	0	1	1	36	29	10	14	35	2	2	39	33	23	27	10	13	50	0	2	1	1	20.6852
1	19.0707	73	1	0	0	0	2	36	24	10	14	21	2	0	37	30	33	30	11	12	40	6	3	0	1	16.0156
1	70.7909	75	1	1	1	0	1	33	26	10	11	56	1	7	35	29	33	28	10	10	78	3	7	1	1	22.5896
1	51.9491	76	0	0	1	1	0	51	30	10	10	34	4	6	29	29	25	29	10	10	43	2	1	1	1	20.6541
0	63.462	79	1	1	0	0	1	29	24	10	11	43	1	2	38	35	32	21	10	14	61	1	1	1	1	27.102
1	20.7816	78	1	0	0	1	0	48	33	10	10	37	8	3	33	28	36	33	10	10	55	2	2	0	1	23.2254
1	29.2413	80	0	0	1	1	0	43	35	10	14	61	4	1	37	28	30	33	10	14	61	2	1	1	1	26.8519
0	51.2591	62	1	1	1	1	0	43	31	10	10	39	6	1	29	32	29	24	10	12	35	0	1	1	1	24.3375
1	46.8896	60	0	1	1	1	1	34	41	10	21	63	11	2	30	31	47	51	24	21	72	9	5	1	1	25.3593
0	56.3733	78	0	1	0	1	1	20	27	10	10	30	1	4	35	36	20	23	10	10	35	0	1	1	1	33.9674
1	56.4363	64	0	1	0	1	1	37	31	10	13	30	2	1	37	40	31	31	10	13	41	3	0	1	1	28.4005
0	70.0657	51	0	1	1	1	1	24	20	10	11	23	0	0	35	38	33	20	10	11	20	0	0	1	1	23.9869
0	52.3683	98	1	1	1	0	1	35	32	10	14	49	4	4	30	30	28	30	10	13	46	0	1	1	1	24.968
0	29.7232	85	1	1	1	1	1	42	46	11	12	40	5	2	33	33	35	42	10	13	62	5	8	0	1	35.201
1	58.5035	66	0	1	1	1	1	30	30	10	16	26	2	3	31	33	27	32	10	11	38	1	0	1	1	26.8817
0	47.9466	72	0	1	0	1	1	32	36	10	14	46	7	4	36	39	30	33	10	12	61	4	3	0	1	29.9383
0	63.607	89	1	1	0	0	0	58	41	10	15	66	9	5	34	30	34	40	10	14	62	4	6	1	1	24.6755
1	27.0345	48	0	0	1	1	0	37	35	10	17	40	4	1	35	36	22	34	10	18	48	3	1	1	1	26.3158
0	46.5036	68	1	0	0	1	1	49	38	10	13	42	8	3	35	29	39	37	10	13	66	4	5	1	1	22.3133
1	47.2508	79	1	1	1	0	0	45	43	10	12	63	9	9	26	24	38	55	12	14	89	4	9	1	1	26.4915
0	42.6651	63	0	0	0	1	1	30	31	10	15	26	3	3	36	33	20	26	10	13	32	0	0	1	1	28.3675
1	36.6337	58	0	0	1	0	2	44	34	10	11	26	3	2	37	31	31	26	10	10	27	3	0	1	1	23.3747
0	46.5775	61	0	1	0	1	1	20	23	10	11	30	2	1	10	36	20	22	10	11	32	0	1	1	1	26.5432
0	37.1293	69	1	1	0	0	0	36	33	10	15	53	4	3	32	26	39	45	11	13	74	6	6	1	1	32.7705
1	43.1221	71	1	1	0	1	0	33	34	10	10	42	5	2	33	27	26	24	10	10	33	0	0	1	1	24.977
1	31.5522	63	0	1	0	1	1	45	33	10	15	40	5	4	35	29	24	26	10	12	55	1	3	1	1	23.7228
0	68.669	62	0	1	1	1	1	28	30	12	13	28	2	1	40	38	37	30	10	12	60	5	7	1	1	26.041
0	41.1865	65	0	1	0	1	2	20	20	10	10	20	0	0	40	37	29	20	15	10	62	2	6	1	1	25.2078
1	31.7466	84	0	0	0	1	2	35	25	10	11	29	6	1	33	32	25	28	10	11	33	4	1	1	1	26.1962
1	49.5095	67	0	1	0	1	0	42	34	10	10	33	2	4	35	30	23	23	10	11	39	2	3	1	1	29.3878
1	42.0516	83	1	1	0	1	1	46	28	10	13	37	8	2	32	31	22	20	10	13	55	1	3	0	1	48.5528
0	33.8438	65	0	0	1	1	1	21	22	10	12	23	0	1	40	36	21	21	10	10	54	2	1	1	1	25.6173
0	51.2648	67	0	1	1	0	1	39	33	10	10	38	2	4	31	29	30	35	10	11	61	2	5	1	1	29.321
1	24.2178	64	0	0	1	0	0	49	49	10	10	59	10	8	26	18	30	30	10	10	28	5	3	0	0	22.4712
0	66.6733	69	0	1	0	1	0	32	38	10	15	42	8	2	33	34	31	31	10	13	35	3	0	1	1	22.8395
1	56.1465	77	0	1	1	1	0	34	35	11	12	30	1	5	26	34	32	35	10	13	43	4	6	0	1	20.5897
0	40.2748	69	1	1	1	1	1	44	44	10	15	58	9	4	30	29	38	32	10	10	39	1	3	1	0	31.2488
1	36.0859	63	1	1	0	1	1	33	39	10	13	50	4	6	32	26	35	36	10	13	50	1	4	1	1	25.3934
0	34.7335	71	1	1	1	0	2	58	34	10	15	54	6	1	32	34	29	32	10	13	80	2	2	1	0	24.4975
1	31.8862	57	1	1	0	1	1	37	42	10	16	37	8	3	33	27	47	49	10	21	78	7	5	1	1	22.9854
1	51.259	80	0	1	0	1	1	34	35	10	12	40	9	9	30	37	63	42	12	17	93	12	13	1	1	25.464
0	36.4363	70	1	1	1	0	1	47	39	10	17	63	7	5	32	26	27	36	10	16	88	3	7	0	1	23.8884
0	19.0486	63	0	0	1	1	1	32	27	10	12	35	2	1	36	30	23	24	10	10	55	0	1	0	1	21.6216
1	22.1287	67	0	0	1	1	1	39	26	10	10	22	4	1	32	34	31	24	10	11	35	1	1	0	1	23.4375
0	50.7662	72	0	1	1	1	0	28	38	10	17	25	1	2	30	30	20	23	10	13	28	0	1	1	1	36.0854
0	41.6657	61	0	1	0	1	1	22	29	10	13	43	0	0	33	40	20	21	10	10	36	0	1	0	1	20.9877
0	20.5954	73	1	0	0	1	0	32	36	10	16	47	5	7	40	32	24	28	10	15	57	4	4	0	1	31.7083
1	20.4418	65	1	0	0	1	1	35	30	10	10	33	2	1	35	27	22	23	10	10	31	0	3	1	1	25.5937
1	32.1658	58	0	0	0	1	2	32	29	10	10	92	5	4	36	35	34	30	10	10	40	3	2	0	1	24.5435
1	22.4733	81	0	0	0	0	1	38	47	13	20	54	9	6	26	26	50	57	16	19	67	7	9	0	1	30.9207
0	60.7979	67	0	1	0	0	1	40	42	10	10	48	3	4	36	37	38	36	11	12	71	3	7	1	1	28.7356
1	61.5317	53	0	1	0	0	1	37	35	10	17	60	3	6	31	29	31	33	13	17	62	2	7	1	1	18.9036
0	55.262	69	0	1	1	1	2	22	21	10	10	26	0	1	37	28	20	20	10	10	38	1	0	1	1	24.2513
1	58.304	70	1	0	0	1	1	30	30	10	14	54	4	2	34	33	30	35	10	15	44	5	1	0	1	35.8025
1	31.1249	65	1	1	1	0	1	46	30	11	12	24	5	4	40	37	27	23	10	13	28	6	3	1	0	19.5312
0	21.2277	83	0	0	0	0	1	37	34	10	10	40	6	6	36	30	31	30	10	10	54	1	2	0	1	21.6216
1	58.096	66	1	1	0	1	2	22	22	10	10	30	0	0	33	31	20	23	10	10	23	0	0	1	0	31.0204
1	30.3119	61	0	1	1	0	1	46	43	13	15	50	8	7	32	26	47	50	10	10	60	3	6	0	1	21.22
1	57.4712	97	1	1	0	1	1	41	44	10	13	67	3	6	31	29	37	41	11	15	69	4	2	0	1	27.2392
0	68.9565	75	0	1	1	1	1	25	24	10	13	34	3	3	37	12	20	22	10	11	22	2	2	1	1	27.7743
1	20.0995	60	1	0	0	0	2	34	41	10	14	37	7	2	26	32	31	39	11	17	53	4	1	0	1	18.9292
0	41.173	76	0	1	0	1	1	42	31	10	11	31	6	0	34	31	31	28	10	13	44	3	3	1	1	27.4648
0	25.4852	71	0	0	1	1	1	43	39	10	15	53	6	6	35	31	44	49	10	10	60	5	10	0	0	19.5963
0	27.1581	79	0	0	0	0	1	31	45	10	17	49	4	1	24	27	54	39	14	17	88	8	10	0	1	25.1651
0	46.6293	76	1	0	1	1	2	35	39	10	18	33	3	4	30	31	26	31	10	16	41	4	6	1	0	24.539
1	48.6226	60	0	1	0	1	1	37	30	10	11	32	3	0	36	33	27	27	10	11	32	3	0	1	1	24.8356
1	36.4199	84	1	1	0	0	1	55	35	10	11	69	11	7	34	28	32	32	10	11	70	4	5	1	1	29.7722
0	43.6151	75	1	1	1	1	0	41	37	10	13	57	8	5	28	26	40	42	10	10	63	1	4	1	0	34.0636
1	27.0324	54	1	1	1	1	1	35	32	10	10	42	1	7	31	28	42	37	11	11	60	4	8	1	0	34.3396
0	30.8593	71	1	1	0	1	0	29	33	10	13	34	2	0	30	29	27	31	10	14	46	0	0	1	1	28.3937
0	35.2154	68	0	0	0	1	1	33	35	10	10	44	2	8	29	28	30	30	10	10	47	1	7	0	1	27.8988
1	33.1509	71	1	0	0	1	2	47	38	10	13	43	6	1	33	30	32	32	10	14	61	5	1	1	1	21.6713
0	37.1895	80	0	1	0	1	1	29	30	10	10	24	1	1	31	36	23	23	10	10	20	0	0	1	1	29.4251
0	64.2725	66	0	1	0	0	1	30	30	10	12	25	1	1	34	31	20	20	10	11	26	0	1	1	1	28.5319
1	55.1578	79	0	1	0	1	1	47	24	10	10	24	5	4	38	34	27	21	10	10	24	1	1	1	1	25.1953
0	29.0964	63	0	0	0	1	2	31	26	10	15	34	5	1	33	32	29	29	11	17	35	3	2	0	1	23.3747
0	41.203	56	1	0	1	1	1	49	49	11	17	62	9	4	36	38	42	40	11	15	49	3	2	1	0	21.0962
0	48.5923	60	1	1	1	0	1	32	28	10	10	25	0	1	40	34	21	20	10	10	21	0	0	0	1	20.7031
1	23.1252	56	0	0	1	1	1	21	25	10	19	27	0	7	40	40	20	23	10	10	36	1	0	0	1	23.04
0	23.5524	63	0	0	1	0	2	41	29	10	15	40	7	2	31	32	22	30	10	15	33	0	1	0	1	22.3537
1	24.382	53	0	0	1	1	1	34	33	10	12	49	2	8	36	31	31	35	10	10	52	5	7	0	1	23.04
0	35.8915	85	1	1	0	1	2	35	23	10	10	21	6	3	40	32	20	21	10	10	20	0	3	1	1	24.2215
0	37.2905	57	0	1	1	1	1	39	23	10	10	33	5	0	38	30	34	26	10	10	53	3	3	1	1	24.4193
1	53.1319	62	1	1	0	1	1	44	37	10	25	30	3	0	40	37	32	25	11	20	83	0	7	0	1	22.8374
1	28.9405	73	1	0	0	1	1	49	26	10	13	23	8	1	38	29	21	23	10	10	30	1	0	0	1	22.8374
1	28.746	87	1	1	1	0	0	55	55	10	14	50	13	5	32	23	77	44	38	40	100	18	18	1	1	20.6035
0	48.2972	74	1	0	0	1	1	35	33	12	18	63	3	3	35	33	33	34	10	19	63	2	6	1	1	28.9062
0	65.6112	54	0	1	0	1	1	38	38	10	19	32	6	4	39	37	29	29	10	18	23	5	4	1	1	27.6601
0	36.2368	64	0	1	0	1	0	23	35	10	17	34	1	3	33	30	20	20	10	12	21	0	1	1	1	27.4145
0	29.8193	89	0	0	0	1	2	30	37	10	14	41	4	1	35	35	44	26	11	13	89	5	7	0	1	24.3554
1	19.1523	84	1	0	1	0	1	37	48	10	15	67	7	4	27	23	39	37	10	12	75	3	5	0	0	24.6094
1	61.3727	69	1	1	0	1	1	45	39	10	20	23	3	1	33	31	30	31	10	22	27	1	0	1	1	25.1559
0	54.6706	56	0	1	1	0	1	49	50	10	10	60	10	9	23	33	49	46	12	11	58	13	6	0	1	27.7575
1	30.6104	49	0	1	0	0	0	31	36	10	20	62	5	6	30	35	23	20	10	10	25	2	3	1	1	22.4377
1	46.1913	80	1	1	0	1	1	34	24	10	10	26	1	0	38	35	24	26	10	10	41	0	1	1	1	30.478
1	34.717	72	1	1	0	1	1	48	36	10	11	59	4	3	31	32								1	1	20.4294
1	28.8033	77	0	0	1	1	1	44	37	10	18	47	10	3	26	28	48	46	11	17	56	7	1	1	1	23.9591
1	27.659	54	0	0	1	1	0	23	25	10	13	30	4	1	37	33	27	31	13	17	38	5	1	1	1	28.0497
1	28.0475	51	0	0	1	1	1	43	38	10	13	53	5	4	36	33	42	42	10	11	62	5	9	0	1	21.9679
0	44.1436	65	1	1	0	1	1	24	23	10	10	24	1	0	40	36	20	21	10	10	26	0	0	0	1	23.1834
0	27.8559	74	1	1	1	1	1	70	54	11	16	68	13	9	32	29	46	50	14	18	65	8	11	0	1	29.0548
1	74.728	71	0	1	0	0	1	27	20	10	11	39	0	3	31	40	20	20	10	12	26	1	0	1	1	23.3844
1	45.7646	68	0	0	1	1	1	34	34	10	12	51	1	1	35	33	22	26	10	12	48	2	1	0	1	21.7994
0	41.0665	62	0	1	0	0	1	43	32	10	11	28	5	1	32	33	21	28	10	10	29	1	6	1	1	22.5827
0	31.4397	78	1	1	0	1	2	42	28	10	11	46	3	3	35	28	30	24	10	12	46	0	1	1	1	37.911
0	33.8328	52	0	0	0	1	2	26	25	10	10	27	3	2	36	33	21	22	10	11	30	2	1	1	1	27.143
1	33.5041	63	0	0	0	1	1	35	33	10	11	23	3	3	35	35	27	33	10	12	45	5	2	0	1	22.546
0	19.9001	71	0	0	0	1	0	47	39	14	20	38	7	5	29	31	28	35	11	14	55	4	8	0	1	21.2953
1	33.6108	92	1	0	0	1	1	41	22	10	10	33	4	0	37	28	23	20	10	10	44	0	3	0	1	20.5714
0	29.9696	65	1	0	0	1	1	36	35	10	19	42	5	4	38	33	23	24	10	16	49	2	3	0	1	23.5078
0	20.6692	58	0	0	1	0	1	32	26	10	10	62	3	0	31	33	31	25	10	11	60	3	1	0	1	20.5897
0	42.5526	79	0	1	0	1	2	36	26	10	12	32	4	3	33	37	28	26	11	12	43	3	1	1	1	23.6295
0	42.3232	67	0	1	1	1	1	44	25	12	12	23	5	3	39	38	23	23	10	12	58	1	0	1	1	22.5
1	38.2628	79	0	1	0	1	1	46	34	10	12	41	6	4	32	32	23	23	10	11	48	2	3	1	1	25.1063
1	22.0379	69	0	0	0	1	1	30	30	10	13	39	2	2	34	31	28	32	11	14	56	3	4	0	1	22.1607
1	73.9148	77	1	0	0	0	1	29	35	13	19	31	3	4	31	29	21	28	10	15	47	0	3	0	1	19.6927
1	49.9534	60	0	0	0	1	2	45	36	10	12	36	6	3	36	40	32	32	10	15	35	5	3	0	1	23.3234
1	35.5465	89	1	0	0	1	1	62	25	10	10	25	7	1	36	32	24	21	10	10	29	0	0	1	1	38.5306
0	60.231	77	1	1	0	0	1	32	30	10	18	42	2	0	33	34	30	26	11	14	56	0	1	0	1	26.2336
0	26.1147	82	1	0	1	1	1	44	39	10	10	47	4	3	33	36	29	30	10	11	31	0	2	0	1	32.6608
1	48.2725	71	1	1	0	0	0	42	42	10	11	68	5	12	25	30	53	51	15	12	83	11	13	0	1	27.6095
0	47.9626	85	1	1	0	1	2	32	25	10	11	34	4	0	39	32	21	25	10	12	43	0	0	1	1	22.7583
1	26.8839	77	1	0	0	1	2	36	33	10	15	51	7	5	30	28	33	27	10	13	56	3	1	1	1	20.898
0	49.8547	73	0	1	0	1	2	43	33	11	11	21	2	1	40	34	21	26	10	12	35	1	2	1	1	25.9787
1	37.0852	80	0	0	0	1	1	56	53	10	18	63	13	9	29	28	45	52	12	20	66	11	8	1	1	30.1939
1	27.8563	86	0	0	1	1	1	44	34	10	10	50	8	5	30	30	30	30	10	10	60	7	5	0	1	21.6049
0	32.6498	62	0	1	0	1	1	37	34	10	14	47	2	5	31	24	24	32	10	10	35	1	2	1	1	25.2078
0	50.6541	64	0	1	1	1	0	43	51	10	11	76	4	5	30	29	42	42	10	13	81	6	11	1	1	24.9904
1	24.5048	67	1	0	0	1	2	32	29	10	10	66	3	3	37	29	32	21	10	10	59	2	2	0	1	22.1453
0	53.6412	62	0	1	0	1	2	34	27	10	13	30	2	0	40	35	23	21	10	13	20	0	0	1	1	22.8571
0	42.1284	64	1	0	0	1	1	33	33	10	10	51	4	3	30	34	27	27	10	10	44	2	1	1	1	20.3074
0	34.6842	69	1	0	0	1	1	54	28	10	10	28	6	0	33	36	20	23	10	10	40	0	0	1	1	20.0155
1	33.964	73	0	1	0	1	1	27	25	10	13	27	3	0	36	29	27	25	10	16	59	6	1	1	1	26.5285
0	28.9185	63	1	0	1	1	1	42	42	10	11	50	7	8	33	35	33	36	10	14	38	6	4	0	0	20.1951
1	28.0969	84	0	0	0	0	1	40	45	10	14	69	8	9	30	30	44	41	10	15	69	4	7	0	1	20.6758
1	64.7676	55	0	1	0	0	1	41	51	10	19	48	10	7	32	26	51	53	16	20	76	13	8	1	1	31.0953
0	21.0855	79	0	0	0	1	2	50	36	10	13	51	9	8	30	29	22	32	10	12	66	3	1	0	1	20.9877
1	31.6509	42	0	0	0	1	1	40	30	10	12	41	3	1	36	32	22	30	10	14	44	2	0	1	1	24.6181
0	24.1653	61	1	0	0	0	1	30	38	10	16	47	6	5	36	22	27	33	10	14	55	5	0	0	1	20.2812
0	27.5138	60	0	0	0	1	2	33	31	10	18	27	3	0	39	28	35	37	10	16	37	3	1	0	1	25.3086
0	19.6617	60	0	0	1	1	1	32	32	10	15	31	7	2	34	34	25	28	10	14	45	3	1	0	1	23.6295
1	54.5527	81	1	1	0	1	1	35	26	10	11	39	2	2	38	28	20	24	10	12	34	0	0	1	1	22.5306
1	51.8588	63	0	1	0	0	0	52	38	10	11	73	10	6	35	32	45	40	13	11	70	10	7	0	1	19.199
1	53.255	61	0	1	0	1	1	33	22	10	11	23	3	2	34	36	21	21	10	10	21	1	1	1	1	21.6788
1	20.587	53	0	0	0	1	1	31	28	10	14	37	1	4	35	29	20	24	10	14	27	0	0	0	1	21.7982
0	36.4638	79	0	1	0	0	1	46	35	10	10	46	9	2	33	28	34	35	10	11	66	5	2	1	1	19.5963
1	47.3277	90	1	1	0	1	0	39	39	10	16	41	9	5	30	29	32	34	11	14	55	4	3	1	1	21.7555
0	45.1239	89	0	1	1	1	1	49	41	10	17	51	8	8	33	34	43	44	10	16	61	8	6	1	1	29.8606
1	47.7305	78	0	0	0	0	0	44	35	10	21	36	3	2	32	26	33	36	10	15	39	1	2	0	1	21.1463
0	21.2905	61	0	0	1	1	1	38	33	10	11	49	4	5	30	28	36	36	10	13	47	6	5	0	1	20.1459
0	21.0907	60	0	0	0	1	1	31	49	10	16	58	4	5	27	29	50	52	13	13	54	6	8	0	1	26.2346
0	32.8719	77	1	0	0	1	1	51	36	10	10	38	7	4	33	29	35	36	10	11	37	4	2	1	1	21.2183
1	34.4463	77	0	0	1	1	1	42	36	10	12	41	2	3	29	25	35	32	10	12	66	2	2	0	1	26.0146
1	41.2221	72	1	1	0	0	1	48	29	10	11	46	2	2	31	25	30	26	10	12	51	1	2	1	1	30.4705
0	41.0469	71	0	1	0	1	0	32	36	10	10	40	3	2	33	30	20	27	10	11	36	6	1	1	1	22.3954
1	28.5405	114	0	0	1	1	1	32	27	10	10	25	5	2	36	30	23	22	10	10	29	2	2	1	1	22.1607
1	26.1503	100	0	0	0	0	2	37	21	10	12	56	4	4	35	35	26	21	10	12	56	3	5	0	1	28.7274
0	26.9801	61	1	0	0	1	1	30	36	10	10	40	4	3	28	27								0	1	21.5451
0	49.8413	70	1	1	0	1	1	24	34	10	15	30	1	3	37	35	26	29	10	16	53	3	3	0	1	21.048
0	35.0619	70	1	1	0	0	1	30	29	10	14	36	2	1	34	38	25	23	10	12	37	0	1	1	1	28.7317
1	33.1209	67	1	0	0	1	1	29	27	10	12	29	1	1	38	32	30	24	10	12	65	2	1	0	1	23.1834
0	19.5111	71	0	0	0	1	1	28	22	10	10	30	0	1	38	37	20	21	10	10	32	0	0	0	1	18.992
0	57.5867	63	0	0	0	0	1	29	30	10	21	54	7	5	39	38	32	31	10	15	69	2	3	1	1	34.041
1	44.483	71	0	1	1	1	1	36	32	10	10	52	3	4	33	35	26	29	10	12	58	0	4	1	1	24.6152
1	24.4693	48	0	0	1	1	1	29	34	11	12	56	3	2	38	24	20	23	11	12	55	3	2	0	0	25.2279
1	24.4503		0	0	0	1	2	34	32	10	13	59	4	4	28	28								0	1	22.46
1	31.0756	66	1	0	0	1	1	55	43	10	19	61	9	3	26	28	33	43	10	20	45	3	2	1	1	21.2245
1	41.6192	87	0	1	1	1	0	41	37	10	15	60	5	6	30	25	31	37	10	14	71	0	1	1	1	32.4905
0	30.3227	49	0	1	0	1	1	34	37	10	15	30	6	2	29	31	32	30	10	16	28	5	0	1	1	25.7371
0	40.0558	66	1	1	0	1	1	39	32	10	12	37	6	3	30	31	37	35	10	15	70	9	6	1	1	24.3025
1	32.5896	49	0	0	0	1	1	41	26	10	11	57	5	6	33	37	36	28	10	12	65	4	6	1	1	19.7239
1	45.9204	46	0	1	1	1	1	51	49	11	21	48	10	7	26	30	41	48	10	20	46	8	4	1	0	27.7575
0	53.5182	62	0	1	0	1	0	32	41	15	20	57	5	4	38	38	36	37	14	20	75	3	2	1	1	29.7004
1	28.7325	70	0	1	0	1	1	57	41	10	11	29	1	5	33	32								0	1	27.3982
1	37.2555	67	0	1	0	1	1	30	28	10	10	20	0	0	39	39	20	20	10	10	20	0	0	1	1	27.4529
1	41.975	68	1	1	0	1	1	57	34	11	16	47	9	4	31	33	43	41	11	18	84	6	7	1	1	24.5675
1	70.0709	64	1	1	0	0	1	53	31	10	12	33	6	1	34	24	25	26	10	10	38	3	1	1	1	22.9854
0	31.5465	53	1	0	0	1	2	37	39	10	12	37	8	1	28	36	34	28	10	13	29	3	0	1	1	21.5619
1	45.9805	77	0	1	0	1	0	46	32	10	24	36	2	2	40	37	23	21	10	13	35	0	0	1	1	31.4815
1	31.2482	48	0	1	0	1	1	30	23	10	13	26	2	1	37	38	28	20	10	11	59	1	2	1	1	23.0577
0	33.4632	63	0	1	0	1	1	23	24	10	18	28	6	0	39	39	26	23	10	16	30	5	0	1	1	20.5151
0	38.0817	87	1	0	0	1	0	46	57	10	15	43	12	13	33	37	43	53	10	21	43	12	9	1	1	29.7265
0	30.5691	66	1	1	1	0	1	52	45	10	11	70	7	6	20	27	45	39	10	13	68	5	5	0	1	30.4832
1	51.6259	82	1	1	0	1	1	48	25	10	10	43	8	1	37	37	33	27	10	11	54	2	0	1	1	22.571
0	20.7102	77	1	0	0	1	1	30	26	10	10	26	0	1	39	27	25	21	10	10	48	0	1	0	1	20.5289
0	47.0348	72	1	1	0	1	1	34	23	10	15	25	3	0	31	32	21	25	10	14	54	0	0	1	1	30.0232
1	35.8887	69	1	1	0	1	1	40	32	10	10	34	4	3	36	33	30	32	10	10	45	1	1	0	1	25.7812
1	26.2652	88	1	0	0	1	1	33	27	10	11	36	6	2	39	26	26	24	10	13	46	3	2	1	1	27.3588
1	27.3659	57	1	0	0	1	1	57	54	10	16	49	13	7	27	30	49	52	11	14	53	11	7	1	1	31.8616
0	31.3469	54	0	1	1	1	2	37	26	10	11	27	6	8	31	37	26	25	10	13	33	10	7	1	1	26.2966
0	24.075	84	1	0	1	1	1	48	30	10	13	40	7	8	37	26								0	1	28.6501
0	22.0766	91	1	0	0	0	1	48	40	11	12	52	8	1	30	28								0	1	22.8329
0	29.0003	72	0	0	0	1	1	26	29	10	11	40	5	3	38	36	37	31	10	10	58	4	1	0	1	24.9566
1	31.4371	78	0	0	0	1	1	49	29	10	17	58	4	3	38	30	26	30	10	17	67	0	0	1	1	23.4835
0	37.2772	51	0	1	0	1	1	24	39	10	10	39	0	4	39	32	30	26	10	10	43	0	3	1	1	23.04
0	57.8053	94	0	0	1	0	1	37	44	10	12	35	3	4	32	29	38	42	10	13	44	2	1	0	1	30.1103
1	23.5769	50	1	0	0	0	2	33	28	10	14	28	2	0	33	28	25	32	10	12	40	1	1	0	1	21.1463
1	66.4706	65	0	1	1	0	1	35	36	10	11	64	3	2	31	28	30	27	10	14	53	1	2	1	1	26.8785
0	23.8972	68	0	0	1	1	2	29	23	10	11	33	1	3	39	36	24	24	10	12	40	1	0	0	1	26.2878
0	29.195	65	1	1	1	1	1	52	49	10	19	47	8	8	35	28	23	32	10	26	38	5	1	0	0	21.1463
1	20.0475	68	0	0	0	1	1	33	31	10	16	43	3	7	35	30	23	27	10	13	57	3	2	0	1	23.7955
1	21.8519	42	0	0	0	1	2	24	24	10	10	53	0	2	39	31	21	20	10	10	55	0	1	0	1	22.8774
0	19.5794	64	1	0	0	0	1	40	33	12	10	44	6	4	34	27	27	32	10	11	41	1	0	0	1	21.6713
0	62.7827	76	1	1	1	0	1	50	49	10	12	61	9	3	27	22	25	27	10	13	63	1	5	1	1	22.2331
0	30.3309	53	1	0	1	1	1	30	33	10	19	30	2	4	33	29	29	31	10	15	35	3	5	1	1	24.2123
1	57.8138	66	0	0	0	0	2	42	33	10	10	56	3	3	33	28	32	32	10	12	56	3	3	0	1	27.7489
1	25.8468	88	0	0	0	0	2	20	22	10	12	26	1	0	40	33	20	20	10	10	23	0	0	1	1	35.1027
0	30.583	68	0	1	0	1	1	33	20	10	13	22	2	0	35	32	20	21	10	11	24	2	0	1	1	23.8895
0	23.8834	76	1	0	0	1	1	23	21	10	11	23	0	1	38	34	20	20	10	10	29	0	0	0	1	23.0879
0	18.2245	77	1	0	0	1	2	39	36	10	11	39	8	2	35	28	29	36	10	10	36	4	0	0	1	21.7181
1	54.8815	56	0	1	0	1	2	24	22	10	11	29	0	1	40	34	23	20	10	10	31	0	0	1	1	25.1953
1	44.3244	55	0	1	0	1	2	26	28	10	10	31	0	1	33	34	30	24	10	11	52	2	3	1	1	23.8227
1	26.6676	52	0	0	1	1	1	31	36	10	13	54	4	3	27	28	33	33	10	13	55	5	6	0	1	22.3954
1	52.5459	63	0	1	1	1	1	31	27	10	12	42	0	1	34	34	21	31	10	11	35	0	1	1	1	30.3871
1	36.8063	91	1	0	0	1	0	44	57	10	17	59	11	9	20	24	45	56	10	18	61	6	13	0	1	30.6214
0	64.7379	43	0	0	0	0	0	33	34	10	10	48	4	3	22	34	28	33	10	10	49	0	0	0	1	21.4346
0	53.2827	58	0	1	1	1	0	36	38	10	16	29	6	4	16	37	39	35	10	12	65	0	6	0	0	25.5036
1	32.4314	64	0	0	0	1	0	44	31	10	14	44	8	4	38	39								0	1	26.0417
0	58.3063	66	1	1	1	0	0	29	25	10	10	39	0	0	34	40	29	27	10	10	47	2	0	0	0	30.1194
1	40.8119	75	0	0	0	1	1	41	30	10	13	53	2	1	34	36	39	28	10	13	82	3	7	1	1	33.1398
1	49.9421	71	0	1	0	1	1	20	21	10	11	38	1	2	35	33	21	21	10	11	43	1	2	0	1	27.7551
1	62.7527	69	0	1	0	0	1	50	34	10	11	54	6	3	36	33	31	34	10	10	50	2	1	1	1	28.3108
1	45.6138	56	1	0	0	1	1	25	24	10	12	26	1	4	38	36	20	26	10	13	57	2	4	1	1	20.3074
0	23.5879	71	0	0	0	0	1	32	40	10	14	30	7	2	33	28	20	36	10	14	30	5	2	0	1	21.7365
1	63.615	62	0	1	1	0	2	30	27	10	13	36	0	2	35	34	20	21	10	11	25	0	1	1	1	20.9877
1	47.8395	67	1	0	0	0	1	30	24	10	10	62	0	1	38	33	20	27	10	10	47	0	0	1	1	33.2986
0	45.3947	67	0	1	0	1	1	25	24	10	13	25	4	2	37	30	28	23	10	13	40	3	2	1	1	28.4091
0	54.0875	49	0	1	0	1	2	21	25	10	18	36	3	3	33	34	28	23	10	17	42	2	2	1	1	26.2966
1	38.0685	77	1	1	0	1	1	44	46	10	19	40	9	4	32	28	37	44	10	16	67	4	8	1	1	28.4005
1	25.2962	60	1	0	0	1	1	34	29	10	10	35	5	2	38	26	23	24	10	11	44	5	1	1	1	23.4375
0	37.2662	59	0	0	1	1	1	44	33	10	14	34	5	4	37	37	22	21	10	14	29	0	1	1	1	21.2562
0	34.3504	72	0	0	0	1	2	40	25	10	11	33	2	3	36	35	23	20	10	11	41	1	2	1	1	22.2041
0	44.5321	65	0	1	0	0	1	30	31	10	13	32	2	2	31	25	25	39	10	17	26	1	2	1	1	23.9869
0	66.4105	43	0	1	0	0	1	38	37	10	13	44	6	3	29	24	36	32	10	12	37	4	0	1	1	25.5036
0	33.4328	60	0	1	0	1	0	37	43	12	28	44	9	4	29	29	24	42	10	27	41	10	5	1	1	25.4991
0	31.2645	78	1	1	0	0	0	40	28	10	11	34	3	2	35	29	23	22	10	10	38	3	4	1	1	24.0569
0	53.1045	75	0	1	0	1	0	30	27	10	14	35	0	3	40	33	33	26	10	12	43	1	1	1	1	31.1957
1	43.6043	74	1	1	1	1	2	53	39	11	14	61	7	5	32	32	45	40	14	18	63	10	7	0	1	23.1837
0	37.614	108	0	1	1	1	1	49	40	10	15	83	8	11	35	35	44	54	12	19	90	9	7	0	1	28.634
1	54.7909	68	1	1	0	1	1	43	27	10	10	28	4	0	38	29	21	23	10	10	100	2	3	1	1	25.9516
1	28.439	61	0	0	0	1	1	33	35	10	12	46	6	2	34	28	29	32	10	11	21	1	0	0	1	23.1481
0	32.4309	60	0	1	0	1	1	30	41	10	17	65	5	3	34	29	26	38	10	17	70	5	5	1	1	26.0299
1	47.1605	69	1	1	0	1	2	38	21	10	10	35	4	2	39	34	37	20	12	10	81	1	2	0	1	28.257
1	52.3708	56	1	0	0	1	1	39	46	10	14	47	13	2	29	34	27	40	10	15	85	8	2	1	1	24.1588
0	36.8418	57	0	1	1	1	0	44	28	10	10	41	7	9	26	27	37	44	10	10	31	2	2	1	1	24.2215
0	33.5922	77	0	1	1	1	0	40	41	10	18	49	5	2	34	35	39	39	10	13	55	2	1	1	1	24.4789
1	40.576	67	0	1	0	0	1	29	30	10	17	49	1	2	35	29	30	30	10	10	52	3	4	1	1	27.1706
0	39.0209	68	1	1	0	1	1	45	27	10	13	42	4	2	30	40	33	26	10	12	56	0	5	0	1	20.9573
0	34.9363		0	0	1	1	2	41	33	11	10	40	4	0	38	36								0	1	24.0493
0	24.0256	68	0	1	1	0	1	33	30	10	11	34	4	4	36	33	20	20	10	10	26	0	1	1	1	26.3129
1	32.0094	71	0	1	0	1	1	38	29	11	14	47	5	4	38	36	28	30	10	14	50	4	2	0	1	24.858
0	21.8739	80	0	0	0	1	1	27	22	10	10	33	1	2	35	33	26	21	10	10	30	1	1	0	1	23.9591
1	22.7474	52	0	0	0	1	1	49	50	11	12	60	19	7	28	23	24	28	10	10	73	5	3	0	1	24.2513
0	53.836	54	0	1	1	1	0	51	39	11	15	46	6	5	34	32	41	35	10	10	36	2	6	1	1	32.9518
1	35.3664	67	0	1	0	1	1	40	34	10	13	47	3	7	31	29	36	33	10	13	48	3	5	1	1	30.7479
0	32.3404	83	1	0	0	1	1	45	40	10	17	56	7	3	26	28	27	38	10	11	68	1	4	1	1	31.7901
0	34.3693	80	1	1	1	1	1	39	45	10	22	37	10	5	23	30	26	38	11	21	37	5	2	0	1	19.1001
0	33.6274	78	1	1	1	0	1	50	45	10	14	54	9	8	34	33	38	37	10	10	50	0	5	1	1	33.4977
1	59.0182	72	0	0	0	0	1	50	49	10	23	65	6	3	28	30	38	32	10	19	59	1	4	1	1	22.5981
1	47.0126	79	1	1	0	1	1	30	27	10	11	35	4	0	38	33	20	22	10	12	68	1	0	1	1	20.8307
0	39.0459	72	1	1	0	1	1	61	25	10	12	59	4	1	28	30	25	27	10	15	77	1	0	0	1	25.1063
1	35.4561	75	1	0	1	1	1	36	28	10	12	36	0	1	33	39	27	23	10	10	54	0	2	0	1	28.0557
1	60.535	84	1	1	0	0	1	30	21	10	13	47	0	1	30	27								0	1	27.1416
1	58.3283	71	0	1	1	1	1	50	50	10	15	49	4	4	30	28	26	23	10	12	46	1	1	1	1	24.8591
1	48.8227	66	1	1	0	1	2	52	35	10	14	67	5	3	39	38	58	35	13	14	88	9	8	1	1	26.7698
0	55.9494	69	0	1	1	1	0	30	26	10	11	46	4	4	33	27	21	23	10	10	46	2	5	1	1	25.2493
1	73.1618	85	1	1	0	0	0	36	42	10	15	31	9	5	29	27	21	22	10	12	38	0	2	1	1	29.7578
0	23.1577	116	1	0	0	0	1	55	59	10	20	61	11	6	24	26	31	50	10	24	58	7	7	1	1	20.5761
1	37.7122	60	0	0	0	1	1	36	23	10	10	29	3	2	39	33	28	29	10	10	54	1	4	1	1	26.5615
1	60.5653	63	0	1	0	1	1	32	29	10	14	37	7	2	33	31	31	30	10	13	27	4	2	1	1	24.2202
1	24.179	66	0	0	0	0	1	31	32	10	18	46	2	1	37	33	26	23	10	16	65	5	6	0	1	26.8687
0	58.0161	49	0	1	0	1	0	25	28	10	10	34	4	3	36	30	20	20	10	10	24	0	1	1	1	22.3435
0	18.5775	77	0	0	0	0	1	31	37	11	19	42	7	2	29	32	31	36	10	20	31	2	6	0	1	23.0388
0	35.9435	56	0	0	1	1	1	38	35	10	16	51	8	2	29	28	35	35	10	14	55	3	3	1	1	30.7787
0	34.6433	53	0	0	1	1	1	33	31	10	14	41	3	3	29	33	38	30	11	14	67	6	7	1	1	25.0298
1	40.0858	71	1	1	0	0	0	59	46	10	19	56	12	8	28	30	54	50	10	20	72	12	10	0	1	27.7177
0	20.8005	74	1	0	1	1	0	49	45	11	21	63	8	4	33	29								0	1	20.0288
1	49.3591	68	1	1	1	1	1	34	29	10	11	28	0	0	37	33	28	20	10	11	26	0	1	1	1	29.6427
1	31.5056	89	0	0	0	1	2	31	45	10	19	60	4	3	28	36	45	35	11	15	54	5	3	0	1	27.1664
0	24.0533	50	0	0	1	1	1	36	36	10	10	40	3	4	38	32	28	28	10	10	34	3	4	1	1	23.0954
1	43.1199	73	0	1	1	1	1	43	33	10	13	39	9	2	40	37	32	40	21	19	61	4	1	1	1	25.9516
